# Supplementary material for: Assessment of the Microbiological Acceptability of White Cheese (Akkawi) in Lebanon and the Antimicrobial Resistance Profiles of Associated Escherichia coli
Source: Antibiotics (Basel). 2023 Mar 19;12(3):610. doi: 10.3390/antibiotics12030610 (PMC10044863; doi:10.3390/antibiotics12030610)
Supplement: Supplementary file 1 [file antibiotics-12-00610-s001.zip]

Archive with 1 entries (1 files):
- antibiotics-2228850-supplementary.pdf
